# Supplementary material for: Extracting Diffusive States of Rho GTPase in Live Cells: Towards In Vivo Biochemistry
Source: PLoS Comput Biol. 2015 Oct 29;11(10):e1004297. doi: 10.1371/journal.pcbi.1004297 (PMC4626024; doi:10.1371/journal.pcbi.1004297)
Supplement: S1 Data — (ZIP) [file pcbi.1004297.s001.zip]

Archive with 51 entries (42 files):
- pEM GUI/
- pEM GUI/.DS_Store
- __MACOSX/
- __MACOSX/pEM GUI/
- __MACOSX/pEM GUI/._.DS_Store
- pEM GUI/main_pEM.m
- __MACOSX/pEM GUI/._main_pEM.m
- pEM GUI/pEM/
- pEM GUI/pEM/.DS_Store
- __MACOSX/pEM GUI/pEM/
- __MACOSX/pEM GUI/pEM/._.DS_Store
- pEM GUI/pEM/CovarianceProperties.m
- __MACOSX/pEM GUI/pEM/._CovarianceProperties.m
- pEM GUI/pEM/DisplayPosteriorTracks.m
- __MACOSX/pEM GUI/pEM/._DisplayPosteriorTracks.m
- pEM GUI/pEM/DisplayWeightedMSD.m
- __MACOSX/pEM GUI/pEM/._DisplayWeightedMSD.m
- pEM GUI/pEM/EM.m
- __MACOSX/pEM GUI/pEM/._EM.m
- pEM GUI/pEM/Expectation.m
- __MACOSX/pEM GUI/pEM/._Expectation.m
- pEM GUI/pEM/LogDeterminant.m
- __MACOSX/pEM GUI/pEM/._LogDeterminant.m
- pEM GUI/pEM/Maximization.m
- __MACOSX/pEM GUI/pEM/._Maximization.m
- pEM GUI/pEM/pEM.m
- __MACOSX/pEM GUI/pEM/._pEM.m
- pEM GUI/pEM/RandomInitialization.m
- __MACOSX/pEM GUI/pEM/._RandomInitialization.m
- pEM GUI/pEM/rEM.m
- __MACOSX/pEM GUI/pEM/._rEM.m
- pEM GUI/pEM/TrackLengthParameters.m
- __MACOSX/pEM GUI/pEM/._TrackLengthParameters.m
- pEM GUI/pEM_gui.fig
- __MACOSX/pEM GUI/._pEM_gui.fig
- pEM GUI/pEM_gui.m
- __MACOSX/pEM GUI/._pEM_gui.m
- pEM GUI/README.rtf
- pEM GUI/Results/
- pEM GUI/Results/.DS_Store
- __MACOSX/pEM GUI/Results/
- __MACOSX/pEM GUI/Results/._.DS_Store
- pEM GUI/Sample data/
- pEM GUI/Sample data/.DS_Store
- __MACOSX/pEM GUI/Sample data/
- __MACOSX/pEM GUI/Sample data/._.DS_Store
- pEM GUI/Sample data/Case1_const_500.mat
- pEM GUI/Sample data/Case1_var_500.mat
- pEM GUI/Sample data/Case2_const_1000.mat
- pEM GUI/Sample data/Case2_var_1000.mat
- pEM GUI/Sample data/Case3_var_5000.mat
