# Supplementary material for: Extracting Diffusive States of Rho GTPase in Live Cells: Towards In Vivo Biochemistry
Source: PLoS Comput Biol. 2015 Oct 29;11(10):e1004297. doi: 10.1371/journal.pcbi.1004297 (PMC4626024; doi:10.1371/journal.pcbi.1004297)
Supplement: S1 Data — (ZIP) [file pcbi.1004297.s001.zip › pEM GUI/pEM/LogDeterminant.m]

function [logdetC,invC]= LogDeterminant(C)
%-------------------------------------------------------------------------- 
% Summary: This function calculates the log determinant and inverse of the
% covariance matrix with eigenvalues to circumvent numerical issues
% 
% Input:
%       C = covariance matrix
%
% Output:
%       logdetC = log determinant of covariance matrix
%       invC = inverse of covariance matrix
%
% Code written by: 
%       Peter Koo
%       Yale University, Department of Physis, New Haven, CT, 06511  
%-------------------------------------------------------------------------- 

threshold = 1e-10;
[vec,val] = eig(C);
val = diag(val);
index = find(val <=threshold);
val(index) = threshold;
logdetC = sum(log(val));
invval = diag(1./val);
invC = vec*invval*vec';

end
