# Supplementary material for: Extracting Diffusive States of Rho GTPase in Live Cells: Towards In Vivo Biochemistry
Source: PLoS Comput Biol. 2015 Oct 29;11(10):e1004297. doi: 10.1371/journal.pcbi.1004297 (PMC4626024; doi:10.1371/journal.pcbi.1004297)
Supplement: S1 Data — (ZIP) [file pcbi.1004297.s001.zip › pEM GUI/pEM/RandomInitialization.m]

function [D0,P0,S0] = RandomInitialization(numStates,D_cve,sigma_cve)
%-------------------------------------------------------------------------- 
% Summary: This function generates random diffusivity and population
% fraction estimates from the covariance-based estimators D and sigma.
% 
% Input:
%       numStates = number of states
%       D_cve = vector of CVE diffusivity estimates for each trajectory
%       sigma_cve = vector of CVE sigma estimates for each trajectory
%   
% Output:
%        D0 = vector of diffusivity values
%        S0 = vector of static localization noise values
%        P0 = vector of population fraction values
% 
% Code written by: 
%       Peter Koo
%       Yale University, Department of Physis, New Haven, CT, 06511  
%-------------------------------------------------------------------------- 

% random population fractions greater than 5%
P0 = zeros(1,numStates);
for i = 1:numStates
    P0(i) = rand;
end
P0 = P0/sum(P0);

% CDF of diffusivities to generate a good random initialization
bin = 1000;
MIN = min(D_cve);
MAX = max(D_cve);
edges = MIN:(MAX-MIN)/bin:MAX;
DN = histc(D_cve,edges);
cumprob = cumsum(DN)/sum(DN);

% mean location of each random population fraction along CDF 
Dpoints = cumsum([0 P0(1:end-1)] + diff([0 P0])/2);

% find which diffusivity corresponds to each random population
% fraction
D0 = zeros(1,numStates);
for i = 1:numStates
    D0(i) = edges(find(cumprob > Dpoints(i),1,'first'));
end

% set all static localization noises to be constant
S0 = ones(1,numStates)*mean(sigma_cve);
