# Supplementary material for: Extracting Diffusive States of Rho GTPase in Live Cells: Towards In Vivo Biochemistry
Source: PLoS Comput Biol. 2015 Oct 29;11(10):e1004297. doi: 10.1371/journal.pcbi.1004297 (PMC4626024; doi:10.1371/journal.pcbi.1004297)
Supplement: S1 Data — (ZIP) [file pcbi.1004297.s001.zip › pEM GUI/pEM/TrackLengthParameters.m]

function [trackLength,uniqueLength] = TrackLengthParameters(deltaX)
%-------------------------------------------------------------------------- 
% Summary: This function finds the number of displacements for each
% particle track and also finds unique values of the track length.  This
% helps reduce unnecessary recalculations of the inverse and determinants of 
% particle tracks with the same lengths.
% 
% Input:
%       deltaX = cell with the particle track displacements
%
% Output:
%       trackLength = vector of track lengths 
%       uniqueLength = vector of unique track lengths
% 
% Code written by: 
%       Peter Koo
%       Yale University, Department of Physis, New Haven, CT, 06511  
%-------------------------------------------------------------------------- 

numTracks = length(deltaX);
trackLength = zeros(numTracks,1);
uniqueLength = [];
for i = 1:numTracks
	trackLength(i) = size(deltaX{i},1);
	if ~ismember(trackLength(i),uniqueLength)
		uniqueLength = [uniqueLength; trackLength(i)];
	end
end
uniqueLength = sort(uniqueLength);
